# Supplementary material for: Comparison of Short-Term Effects of Different Spinal Manipulations in Patients with Chronic Non-Specific Neck Pain: A Randomized Controlled Trial
Source: Healthcare (Basel). 2024 Jul 5;12(13):1348. doi: 10.3390/healthcare12131348 (PMC11241534; doi:10.3390/healthcare12131348)
Supplement: Supplementary file 1 [file healthcare-12-01348-s001.zip]

Archive with 1 entries (1 files):
- healthcare-3071714-supplementary.docx
